# Supplementary material for: Is Composition of Brain Clot Retrieved by Mechanical Thrombectomy Associated with Stroke Aetiology and Clinical Outcomes in Acute Ischemic Stroke?—A Systematic Review and Meta-Analysis
Source: Neurol Int. 2022 Sep 20;14(4):748–70. doi: 10.3390/neurolint14040063 (PMC9589969; doi:10.3390/neurolint14040063)
Supplement: Supplementary file 1 [file neurolint-14-00063-s001.zip]

Archive with 1 entries (1 files):
- neurolint-1919450-supplementary.pdf
